# Supplementary material for: Biofluid metabotyping of occupationally exposed subjects to air pollution demonstrates high oxidative stress and deregulated amino acid metabolism
Source: Sci Rep. 2016 Oct 21;6:35972. doi: 10.1038/srep35972 (PMC5073280; doi:10.1038/srep35972)
Supplement: Supplementary Table S1 [file srep35972-s2.xls]

## Sheet: PM2.5
CENTRAL POLLUTION CONTROL BOARD
CONTINUOUS AMBIENT AIR QUALITY
Date :Saturday, August 27, 2016
Time :1:15:17 PM
State: Delhi
City: Delhi
Station: IGI Airport
Parameter: Dust (PM2.5)
AvgPeriod: 24 Hours
DateFrom: 01/08/2013
DateTo: 31/07/2014
IGI Airport ( Industrial Residential Rural and Other Area )
Parameter	Date	Concentration	Unit	Prescribed Standard	Exceeding Standard? (Yes/No)	Remarks
PM2.5(Dust (PM2.5))	01/08/2013	437.11	µg/m3	60.00 µg/m3	Yes
	02/08/2013	163.61	µg/m3	60.00 µg/m3	Yes
	03/08/2013	121.49	µg/m3	60.00 µg/m3	Yes
	04/08/2013	172.38	µg/m3	60.00 µg/m3	Yes
	05/08/2013	315.6	µg/m3	60.00 µg/m3	Yes
	06/08/2013	608.79	µg/m3	60.00 µg/m3	Yes
	07/08/2013	484.74	µg/m3	60.00 µg/m3	Yes
	08/08/2013	195.89	µg/m3	60.00 µg/m3	Yes
	09/08/2013	140.86	µg/m3	60.00 µg/m3	Yes
	10/08/2013	173.95	µg/m3	60.00 µg/m3	Yes
	11/08/2013	173.95	µg/m3	60.00 µg/m3	Yes
	12/08/2013	106.4	µg/m3	60.00 µg/m3	Yes
	13/08/2013	222.91	µg/m3	60.00 µg/m3	Yes
	14/08/2013	159.77	µg/m3	60.00 µg/m3	Yes
	15/08/2013	96.2	µg/m3	60.00 µg/m3	Yes
	16/08/2013	83.54	µg/m3	60.00 µg/m3	Yes
	17/08/2013	111.22	µg/m3	60.00 µg/m3	Yes
	18/08/2013	138.99	µg/m3	60.00 µg/m3	Yes
	19/08/2013	199.48	µg/m3	60.00 µg/m3	Yes
	20/08/2013	196.62	µg/m3	60.00 µg/m3	Yes
	21/08/2013	176.24	µg/m3	60.00 µg/m3	Yes
	22/08/2013	95.81	µg/m3	60.00 µg/m3	Yes
	23/08/2013	348.43	µg/m3	60.00 µg/m3	Yes
	24/08/2013	178.05	µg/m3	60.00 µg/m3	Yes
	25/08/2013	243.14	µg/m3	60.00 µg/m3	Yes
	26/08/2013	214.17	µg/m3	60.00 µg/m3	Yes
	27/08/2013	65.49	µg/m3	60.00 µg/m3	Yes
	28/08/2013	65.46	µg/m3	60.00 µg/m3	Yes
	29/08/2013	85.78	µg/m3	60.00 µg/m3	Yes
	30/08/2013	86.39	µg/m3	60.00 µg/m3	Yes
	31/08/2013	59.39	µg/m3	60.00 µg/m3	No
	01/09/2013	60.29	µg/m3	60.00 µg/m3	Yes
	02/09/2013	53.19	µg/m3	60.00 µg/m3	No
	03/09/2013	56.56	µg/m3	60.00 µg/m3	No
	04/09/2013	55.35	µg/m3	60.00 µg/m3	No
	05/09/2013	58.2	µg/m3	60.00 µg/m3	No
	06/09/2013	62.96	µg/m3	60.00 µg/m3	Yes
	07/09/2013	59.92	µg/m3	60.00 µg/m3	No
	08/09/2013	102.02	µg/m3	60.00 µg/m3	Yes
	09/09/2013	95.46	µg/m3	60.00 µg/m3	Yes
	10/09/2013	76.91	µg/m3	60.00 µg/m3	Yes
	11/09/2013	102.53	µg/m3	60.00 µg/m3	Yes
	01/05/2014	394.08	µg/m3	60.00 µg/m3	Yes
	02/05/2014	331.36	µg/m3	60.00 µg/m3	Yes
	03/05/2014	203.52	µg/m3	60.00 µg/m3	Yes
	04/05/2014	323.12	µg/m3	60.00 µg/m3	Yes
	05/05/2014	228.5	µg/m3	60.00 µg/m3	Yes
	06/05/2014	216.4	µg/m3	60.00 µg/m3	Yes
	07/05/2014	346.64	µg/m3	60.00 µg/m3	Yes
	08/05/2014	419.54	µg/m3	60.00 µg/m3	Yes
	09/05/2014	188.68	µg/m3	60.00 µg/m3	Yes
	10/05/2014	188.68	µg/m3	60.00 µg/m3	Yes
	11/05/2014	188.68	µg/m3	60.00 µg/m3	Yes
	12/05/2014	188.68	µg/m3	60.00 µg/m3	Yes
	13/05/2014	188.68	µg/m3	60.00 µg/m3	Yes
	14/05/2014	134.73	µg/m3	60.00 µg/m3	Yes
	15/05/2014	365.22	µg/m3	60.00 µg/m3	Yes
	16/05/2014	290.03	µg/m3	60.00 µg/m3	Yes
	17/05/2014	289.19	µg/m3	60.00 µg/m3	Yes
	18/05/2014	270.46	µg/m3	60.00 µg/m3	Yes
	19/05/2014	286.01	µg/m3	60.00 µg/m3	Yes
	20/05/2014	295.11	µg/m3	60.00 µg/m3	Yes
	21/05/2014	307.98	µg/m3	60.00 µg/m3	Yes
	22/05/2014	334.01	µg/m3	60.00 µg/m3	Yes
	23/05/2014	237.05	µg/m3	60.00 µg/m3	Yes
	24/05/2014	155.13	µg/m3	60.00 µg/m3	Yes
	25/05/2014	159.26	µg/m3	60.00 µg/m3	Yes
	26/05/2014	162.11	µg/m3	60.00 µg/m3	Yes
	27/05/2014	302.47	µg/m3	60.00 µg/m3	Yes
	28/05/2014	376.58	µg/m3	60.00 µg/m3	Yes
	29/05/2014	397.49	µg/m3	60.00 µg/m3	Yes
	30/05/2014	486.45	µg/m3	60.00 µg/m3	Yes
	31/05/2014	457.13	µg/m3	60.00 µg/m3	Yes
	01/06/2014	200.11	µg/m3	60.00 µg/m3	Yes
	02/06/2014	306.78	µg/m3	60.00 µg/m3	Yes
	03/06/2014	411.82	µg/m3	60.00 µg/m3	Yes
	04/06/2014	372.18	µg/m3	60.00 µg/m3	Yes
	05/06/2014	NA	NA	60.00 µg/m3	No
	06/06/2014	379.93	µg/m3	60.00 µg/m3	Yes
	07/06/2014	505.25	µg/m3	60.00 µg/m3	Yes
	08/06/2014	376.29	µg/m3	60.00 µg/m3	Yes
	09/06/2014	357.56	µg/m3	60.00 µg/m3	Yes
	10/06/2014	529.08	µg/m3	60.00 µg/m3	Yes
	11/06/2014	407.76	µg/m3	60.00 µg/m3	Yes
	12/06/2014	247	µg/m3	60.00 µg/m3	Yes
	13/06/2014	251.61	µg/m3	60.00 µg/m3	Yes
	14/06/2014	527.79	µg/m3	60.00 µg/m3	Yes
	15/06/2014	914.07	µg/m3	60.00 µg/m3	Yes
	16/06/2014	215.96	µg/m3	60.00 µg/m3	Yes
	17/06/2014	197.24	µg/m3	60.00 µg/m3	Yes
	18/06/2014	370.59	µg/m3	60.00 µg/m3	Yes
	19/06/2014	274.15	µg/m3	60.00 µg/m3	Yes
	20/06/2014	278.79	µg/m3	60.00 µg/m3	Yes
	21/06/2014	367.45	µg/m3	60.00 µg/m3	Yes
	22/06/2014	288.32	µg/m3	60.00 µg/m3	Yes
	23/06/2014	276.9	µg/m3	60.00 µg/m3	Yes
	24/06/2014	307.62	µg/m3	60.00 µg/m3	Yes
	25/06/2014	226.18	µg/m3	60.00 µg/m3	Yes
	26/06/2014	344.81	µg/m3	60.00 µg/m3	Yes
	27/06/2014	383	µg/m3	60.00 µg/m3	Yes
	28/06/2014	366	µg/m3	60.00 µg/m3	Yes
	29/06/2014	296.96	µg/m3	60.00 µg/m3	Yes
	30/06/2014	482.33	µg/m3	60.00 µg/m3	Yes
	01/07/2014	416.24	µg/m3	60.00 µg/m3	Yes
	02/07/2014	256.86	µg/m3	60.00 µg/m3	Yes
	03/07/2014	442.62	µg/m3	60.00 µg/m3	Yes
	04/07/2014	394.56	µg/m3	60.00 µg/m3	Yes
	05/07/2014	265.65	µg/m3	60.00 µg/m3	Yes
	06/07/2014	265.65	µg/m3	60.00 µg/m3	Yes
	07/07/2014	265.65	µg/m3	60.00 µg/m3	Yes
	08/07/2014	265.65	µg/m3	60.00 µg/m3	Yes
	09/07/2014	265.65	µg/m3	60.00 µg/m3	Yes
	10/07/2014	265.65	µg/m3	60.00 µg/m3	Yes
	11/07/2014	265.65	µg/m3	60.00 µg/m3	Yes
	12/07/2014	265.65	µg/m3	60.00 µg/m3	Yes
	13/07/2014	265.65	µg/m3	60.00 µg/m3	Yes
	14/07/2014	265.65	µg/m3	60.00 µg/m3	Yes
	15/07/2014	265.65	µg/m3	60.00 µg/m3	Yes
	16/07/2014	265.65	µg/m3	60.00 µg/m3	Yes
	17/07/2014	265.65	µg/m3	60.00 µg/m3	Yes
	18/07/2014	265.65	µg/m3	60.00 µg/m3	Yes
	19/07/2014	265.65	µg/m3	60.00 µg/m3	Yes
	20/07/2014	265.65	µg/m3	60.00 µg/m3	Yes
	21/07/2014	265.65	µg/m3	60.00 µg/m3	Yes
	22/07/2014	265.65	µg/m3	60.00 µg/m3	Yes
	23/07/2014	265.65	µg/m3	60.00 µg/m3	Yes
	24/07/2014	265.65	µg/m3	60.00 µg/m3	Yes
	25/07/2014	265.65	µg/m3	60.00 µg/m3	Yes
	26/07/2014	265.65	µg/m3	60.00 µg/m3	Yes
	27/07/2014	265.65	µg/m3	60.00 µg/m3	Yes
	28/07/2014	265.65	µg/m3	60.00 µg/m3	Yes
	29/07/2014	265.65	µg/m3	60.00 µg/m3	Yes
	30/07/2014	265.65	µg/m3	60.00 µg/m3	Yes
	31/07/2014	265.65	µg/m3	60.00 µg/m3	Yes
The Avearge value of PM2.5(Dust (PM2.5)) is 257.94 µg/m3
There is 127 instances when data has exceeded Prescribed Standard of PM2.5(Dust (PM2.5)).
