# Supplementary material for: Biofluid metabotyping of occupationally exposed subjects to air pollution demonstrates high oxidative stress and deregulated amino acid metabolism
Source: Sci Rep. 2016 Oct 21;6:35972. doi: 10.1038/srep35972 (PMC5073280; doi:10.1038/srep35972)
Supplement: Supplementary Table S2 [file srep35972-s3.xls]

## Sheet: PM10
CENTRAL POLLUTION CONTROL BOARD
CONTINUOUS AMBIENT AIR QUALITY
Date :Sunday, August 28, 2016
Time :11:41:37 AM
State: Delhi
City: Delhi
Station: IGI Airport
Parameter: RPM
AvgPeriod: 24 Hours
DateFrom: 01/08/2013
DateTo: 31/07/2014
IGI Airport ( Industrial Residential Rural and Other Area )
Parameter	Date	Concentration	Unit	Prescribed Standard	Exceeding Standard? (Yes/No)	Remarks
PM10(RPM)	01/08/2013	641.11	µg/m3	100.00 µg/m3	Yes
	02/08/2013	308.88	µg/m3	100.00 µg/m3	Yes
	03/08/2013	283.76	µg/m3	100.00 µg/m3	Yes
	04/08/2013	311.23	µg/m3	100.00 µg/m3	Yes
	05/08/2013	519.77	µg/m3	100.00 µg/m3	Yes
	06/08/2013	903.34	µg/m3	100.00 µg/m3	Yes
	07/08/2013	905.18	µg/m3	100.00 µg/m3	Yes
	08/08/2013	331.23	µg/m3	100.00 µg/m3	Yes
	09/08/2013	253.93	µg/m3	100.00 µg/m3	Yes
	10/08/2013	283.61	µg/m3	100.00 µg/m3	Yes
	11/08/2013	283.61	µg/m3	100.00 µg/m3	Yes
	12/08/2013	277.99	µg/m3	100.00 µg/m3	Yes
	13/08/2013	357.6	µg/m3	100.00 µg/m3	Yes
	14/08/2013	271.21	µg/m3	100.00 µg/m3	Yes
	15/08/2013	196.68	µg/m3	100.00 µg/m3	Yes
	16/08/2013	177.14	µg/m3	100.00 µg/m3	Yes
	17/08/2013	206.81	µg/m3	100.00 µg/m3	Yes
	18/08/2013	260.03	µg/m3	100.00 µg/m3	Yes
	19/08/2013	337.72	µg/m3	100.00 µg/m3	Yes
	20/08/2013	379.3	µg/m3	100.00 µg/m3	Yes
	21/08/2013	333.82	µg/m3	100.00 µg/m3	Yes
	22/08/2013	191.29	µg/m3	100.00 µg/m3	Yes
	23/08/2013	574.46	µg/m3	100.00 µg/m3	Yes
	24/08/2013	364.85	µg/m3	100.00 µg/m3	Yes
	25/08/2013	445.03	µg/m3	100.00 µg/m3	Yes
	26/08/2013	379.75	µg/m3	100.00 µg/m3	Yes
	27/08/2013	213.3	µg/m3	100.00 µg/m3	Yes
	28/08/2013	194.63	µg/m3	100.00 µg/m3	Yes
	29/08/2013	224.97	µg/m3	100.00 µg/m3	Yes
	30/08/2013	232.77	µg/m3	100.00 µg/m3	Yes
	31/08/2013	150.99	µg/m3	100.00 µg/m3	Yes
	02/09/2013	193	µg/m3	100.00 µg/m3	Yes
	03/09/2013	170.74	µg/m3	100.00 µg/m3	Yes
	04/09/2013	184.9	µg/m3	100.00 µg/m3	Yes
	05/09/2013	193.16	µg/m3	100.00 µg/m3	Yes
	06/09/2013	199.49	µg/m3	100.00 µg/m3	Yes
	07/09/2013	186.9	µg/m3	100.00 µg/m3	Yes
	08/09/2013	262.26	µg/m3	100.00 µg/m3	Yes
	09/09/2013	224.89	µg/m3	100.00 µg/m3	Yes
	10/09/2013	224.55	µg/m3	100.00 µg/m3	Yes
	11/09/2013	274.72	µg/m3	100.00 µg/m3	Yes
	01/05/2014	478.06	µg/m3	100.00 µg/m3	Yes
	02/05/2014	453.45	µg/m3	100.00 µg/m3	Yes
	03/05/2014	283.59	µg/m3	100.00 µg/m3	Yes
	04/05/2014	428.94	µg/m3	100.00 µg/m3	Yes
	05/05/2014	266.88	µg/m3	100.00 µg/m3	Yes
	06/05/2014	255.2	µg/m3	100.00 µg/m3	Yes
	07/05/2014	398.14	µg/m3	100.00 µg/m3	Yes
	08/05/2014	551.44	µg/m3	100.00 µg/m3	Yes
	09/05/2014	278.13	µg/m3	100.00 µg/m3	Yes
	10/05/2014	278.13	µg/m3	100.00 µg/m3	Yes
	11/05/2014	278.13	µg/m3	100.00 µg/m3	Yes
	12/05/2014	278.13	µg/m3	100.00 µg/m3	Yes
	13/05/2014	278.13	µg/m3	100.00 µg/m3	Yes
	14/05/2014	278.13	µg/m3	100.00 µg/m3	Yes
	18/05/2014	345.72	µg/m3	100.00 µg/m3	Yes
	19/05/2014	325.68	µg/m3	100.00 µg/m3	Yes
	20/05/2014	349.33	µg/m3	100.00 µg/m3	Yes
	21/05/2014	363.86	µg/m3	100.00 µg/m3	Yes
	22/05/2014	360.58	µg/m3	100.00 µg/m3	Yes
	23/05/2014	319.83	µg/m3	100.00 µg/m3	Yes
	24/05/2014	234.21	µg/m3	100.00 µg/m3	Yes
The Avearge value of PM10(RPM) is 322.49 µg/m3
There is 62 instances when data has exceeded Prescribed Standard of PM10(RPM).
